# Supplementary material for: AGE-Rich Bread Crust Extract Boosts Oxidative Stress Interception via Stimulation of the NRF2 Pathway
Source: Nutrients. 2021 Oct 29;13(11):3874. doi: 10.3390/nu13113874 (PMC8622267; doi:10.3390/nu13113874)
Supplement: Supplementary file 1 [file nutrients-13-03874-s001.zip]

Archive with 1 entries (1 files):
- nutrients-1439028-supplementary.pdf
